# Supplementary material for: Geographic Distribution and Temporal Trends of HIV-1 Subtypes through Heterosexual Transmission in China: A Systematic Review and Meta-Analysis
Source: Int J Environ Res Public Health. 2017 Jul 24;14(7):830. doi: 10.3390/ijerph14070830 (PMC5551268; doi:10.3390/ijerph14070830)
Supplement: Supplementary file 1 [file ijerph-14-00830-s001.zip]

Archive with 4 entries (3 files):
- Supplementary Files/
- Supplementary Files/Figure S1.tif
- Supplementary Files/Figure S2.pdf
- Supplementary Files/Figure S3.pdf
